# Supplementary material for: Influence of bodyweight on prednisolone pharmacokinetics in dogs
Source: PLoS One. 2025 Jul 8;20(7):e0326586. doi: 10.1371/journal.pone.0326586 (PMC12237026; doi:10.1371/journal.pone.0326586)
Supplement: S1 File — (XLSX) [file pone.0326586.s004.xlsx]

## Sheet: Dog information
	Included dogs n = 25
	Study participation number	Weight (kg)	Age (months)	Sex/neuter	Body condition (/9)	Muscle condition (/3)	Breed	Disease condition	Prednisolone dose (mg)	Prednisolone dose (mg/kg)	Comorbidities	Current medications	Number of samples collected
	1	30	131	Male neutered	5	3	Standard Poodle	Chronic enteropathy	2.5	0.0833333			9
	2	43.8	84	Male neutered	5	3	Rhodesian Ridgeback X	Chronic enteropathy	5	0.114155		Gabapentin	9
	3	34.7	123	Male neutered	5	3	British Bulldog X	Mast cell tumour Stage IV	10	0.288184		Metronidazole, Omeprazole, Loratadine, Toceranib	10
	5	21.9	15	Male neutered	5	3	Australian Shepherd	Chronic enteropathy	5	0.228311	MDR1 mutant (homozygous)	Vitamin B12	8
	6	7.5	120	Male neutered	5	3	Russel terrier	Hypoadrenocorticism	2	0.266667		Desoxycorticosterone pivalate 28 days prior	9
	7	16.1	67	Female speyed	7	3	Cocker Spaniel	Hypoadrenocorticism	2.5	0.15528		Desoxycorticosterone pivalate 28 days prior	10
	8	35.4	18	Male neutered	6	3	Golden Retriever	Eosinophillic bronchopneumopathy	40	1.12994			9
	9	25.9	49	Female speyed	6	3	Kelpie	Immune mediated thrombocytopenia	40	1.5444		Gabpentin	9
	10	44.6	92	Male neutered	7	3	American Staffordshire	Immune mediated polyarthritis	10	0.224215		Cyclosporine	8
	11	5.4	80	Female entire	6	3	Chihuahua	Lymphoma Stage IV	5	0.925926		Amoxiclav	4
	12	23	76	Male neutered	3	2	German Shorthaired Pointer	Protein losing enteropathy	15	0.652174		Chlorambucil	8
	13	23.9	79	Female speyed	5	3	German Shepherd X	Immune mediated hemolytic anemia	5	0.209205	Hypothyroid	Cyclosporine, thyroxine, clopidogrel	7
	14	13.5	84	Male neutered	6	3	Cocker Spaniel	Immune mediated polyarthritis	7.5	0.555556		Leflunomide, Gabapentin	8
	15	23.4	54	Female speyed	6	3	German Coolie X	Immune mediated hemolytic anemia	20	0.854701	Idiopathic epilepsy	Cyclosporine, Levetiracetam, Phenobarb, Ribaroxavan, Clopidogrel	8
	16	6.3	143	Female speyed	6	3	Poodle X	Immune mediated thrombocytopenia	2.5	0.396825	Cystoliths, urinary tract infection, hypertension	Benazepril, amoxiclav	6
	17	10.8	43	Male neutered	6	3	Cavoodle	Hypoadrenocorticism	2	0.185185		Desoxycorticosterone pivalate 28 days prior	7
	18	9.1	65	Male neutered	5	2	Pug	Rheumatoid arthritis	20	2.1978		Gabpentin	8
	19	14.5	148	Female speyed	6	3	Cocker Spaniel	Inflammatory airway disease	7.5	0.517241	Mitral valve disease	Fluticasone, trazodone, pimobendan	7
	20	19.9	72	Female speyed	5	3	Border Collie	Inflammatory airway disease	5	0.251256			5
	21	5.7	13	Male entire	4	2	Maltese X Shih Tzu	Chronic enteropathy	2.5	0.438596			6
	22	14	28	Female speyed	7	3	Pugalier	Masticatory muscle myositis	5	0.357143			8
	23	10.5	132	Female speyed	7	3	Miniature Schnauzer	Immune mediated thrombocytopenia	15	1.42857	Dermatitis		7
	24	25.1	68	Female speyed	5	3	Boxer X	Immune mediated polyarthritis	40	1.59363		Leflunomide	8
	25	11.6	152	Male neutered	6	2	Miniature Dachshund x	Immune mediated thrombocytopenia	15	1.2931	Protein losing enteropathy, idiopathic epilepsy, osteoarthritis	Phenobarbitone, Zonisamide, Ondansetron, Mirtazapine, B12	5
	26	26.2	23	Female speyed	6	3	Groodle	Immune mediated hemolytic anemia	30	1.14504		Cyclosporine, clopidogrel	9
	Excluded dog n = 1
	4	28.7	120	Male neutered	8	3	Border collie	Lymphoma Stage III	40	1.39		Trazodone	7

## Sheet: Dog prednisolone concentrations
Study participent number	Sample number	Time sample taken	Time prednisolone administered	Time after dosing (hours:minutes)	Prednisolone plasma concentration (ng/ml)
1	0	09:34:00	09:34:00	0	0
	1	10:09:00		0:35	0
	2	10:39:00		1:05	53.2
	3	11:03:00		1:29	118.1
	4	11:39:00		2:05	102.3
	5	13:37:00		4:03	54.8
	6	14:40:00		5:06	50.9
	7	15:40:00		6:06	38
	8	16:34:00		7:00	26.9
2	0	08:58:00	09:00:00	0	0
	1	09:34:00		0:34	0
	2	10:00:00		1:00	0
	3	10:30:00		1:30	5
	4	11:00:00		2:00	6.2
	5	12:57:00		3:57	50.3
	6	14:01:00		5:01	50.4
	7	14:59:00		5:59	43.1
	8	16:02:00		7:02	32.3
3	0	08:23:00	08:25:00	0	0
	1	08:56:00		0:31	16.6
	2	09:26:00		1:01	92.3
	3	09:54:00		1:29	120.7
	4	10:35:00		2:10	75.4
	5	12:22:00		3:57	37.6
	6	13:38:00		5:13	19.9
	7	14:23:00		5:58	15.5
	8	15:22:00		6:57	9.9
	9	16:27:00		8:02	8.5
4	0	08:48:00	08:52:00	0	0
	1	09:35:00		0:43	0
	2	10:00:00		1:08	0
	3	10:24:00		1:32	0
	4	10:54:00		2:02	0
	5	13:15:00		4:23	0
	6	15:00:00		6:08	91.8
5	0	09:08:00	09:13:00	0	0
	1	10:15:00		1:02	158.7
	2	10:48:00		1:35	123.5
	3	11:17:00		2:04	90.5
	4	13:18:00		4:05	28.8
	5	14:17:00		5:04	17.5
	6	15:28:00		6:15	11.6
	7	16:20:00		7:07	10.6
6	0	08:38:00	08:41:00	0	0
	1	09:17:00		0:36	0
	2	09:53:00		1:12	83.5
	3	10:23:00		1:42	141.4
	4	10:53:00		2:12	129.4
	5	13:32:00		4:51	30.9
	6	14:35:00		5:54	19.4
	7	15:30:00		6:49	13.5
	8	16:24:00		7:43	7.3
7	0	08:20:00	08:45:00	0	0
	1	09:14:00		0:29	0
	2	09:45:00		1:00	34.4
	3	10:15:00		1:30	66.1
	4	10:45:00		2:00	85
	5	12:45:00		4:00	45.9
	6	13:47:00		5:02	26.5
	7	14:41:00		5:56	18.9
	8	16:10:00		7:25	9
	9	16:41:00		7:56	7
8	0	08:25:00	08:30:00	0	0
	1	09:02:00		0:32	57.5
	2	09:27:00		0:57	108
	3	10:03:00		1:33	175.7
	4	10:28:00		1:58	257.1
	5	12:08:00		3:38	171.2
	6	13:02:00		4:32	109.3
	7	13:59:00		5:29	119.8
	8	14:53:00		6:23	93.7
9	0	08:45:00	09:13:00	0	0
	1	09:42:00		0:29	183.1
	2	10:23:00		1:10	166.3
	3	10:51:00		1:38	141.6
	4	11:20:00		2:07	126.9
	5	13:15:00		4:02	138.4
	6	14:16:00		5:03	179.7
	7	15:07:00		5:54	199.5
	8	15:57:00		6:44	241.6
10	0	08:50:00	09:20:00	0	0
	1	09:51:00		0:31	0
	2	10:26:00		1:06	6.1
	3	11:06:00		1:46	7.4
	4	11:56:00		2:36	11.4
	5	13:34:00		4:14	27.9
	6	14:45:00		5:25	31.8
	7	15:46:00		6:26	34.2
11	0	09:18:00	09:22:00	0	0
	1	10:14:00		0:52	272.8
	2	11:39:00		2:17	290.4
	3	14:16:00		4:54	62.9
12	0	09:40:00	09:48:00	0	0
	1	10:12:00		0:24	464.8
	2	10:48:00		1:00	224
	3	11:38:00		1:50	110.4
	4	13:07:00		3:19	61.5
	5	14:29:00		4:41	32.2
	6	15:34:00		5:46	17
	7	16:10:00		6:22	14.2
13	0	09:30:00	09:34:00	0	0
	1	10:09:00		0:35	7
	2	10:46:00		1:12	10
	3	11:35:00		2:01	29.5
	4	13:03:00		3:29	65.3
	5	14:26:00		4:52	69.7
	6	15:24:00		5:50	52.3
14	0	09:20:00	09:30:00	0	0
	1	09:58:00		0:28	0
	2	10:34:00		1:04	90.7
	3	11:14:00		1:44	171.8
	4	11:50:00		2:20	132.4
	5	14:05:00		4:35	42.6
	6	14:46:00		5:16	34.5
	7	15:29:00		5:59	26.5
15	0	09:50:00	10:31:00	0	0
	1	11:01:00		0:30	0
	2	11:30:00		0:59	7.3
	3	12:01:00		1:30	13
	4	12:29:00		1:58	25.3
	5	14:12:00		3:41	20
	6	15:50:00		5:19	33
	7	16:32:00		6:01	46.4
16	0	10:00:00	10:24:00	0	0
	1	11:14:00		0:50	193	*
	2	11:54:00		1:30	115.9
	3	14:23:00		3:59	25.3
	4	15:09:00		4:45	15.9
	5	16:27:00		6:03	5.7
17	0	09:30:00	10:04:00	0	0
	1	10:33:00		0:29	0
	2	11:09:00		1:05	0
	3	11:40:00		1:36	5.8
	4	14:10:00		4:06	11.7
	5	15:28:00		5:24	30.2
	6	16:02:00		5:58	26.4
18	0	10:50:00	10:54:00	0	0
	1	11:26:00		0:32	290.8
	2	11:58:00		1:04	693.7
	3	12:25:00		1:31	878
	4	12:58:00		2:04	1150.8
	5	13:35:00		2:41	799.4
	6	15:12:00		4:18	448.3
	7	15:43:00		4:49	357.3
19	0	09:10:00	09:15:00	0	0
	1	10:05:00		0:50	134.4
	2	10:36:00		1:21	139.5
	3	13:03:00		3:48	81
	4	14:00:00		4:45	53.5
	5	15:44:00		6:29	38.8
	6	16:49:00		7:34	27.4
20	0	09:40:00	09:42:00	0	0
	1	10:22:00		0:40	88.2
	2	11:12:00		1:30	91.4
	3	11:45:00		2:03	60.8
	4	14:30:00		4:48	17
21	0	10:10:00	10:15:00	0	19.3
	1	10:57:00		0:42	127
	2	11:20:00		1:05	135.4
	3	12:15:00		2:00	75.8
	4	12:46:00		2:31	66.4
	5	14:37:00		4:22	28.2
22	0	09:30:00	09:35:00		0
	1	10:10:00		0:35	0
	2	10:52:00		1:17	44.9
	3	11:21:00		1:46	106.7
	4	11:51:00		2:16	141.6
	5	13:38:00		4:03	103.6
	6	15:14:00		5:39	51.9
	7	16:41:00		7:06	29.4
23	0	12:50:00	12:55:00		0
	1	13:25:00		0:30	20
	2	14:00:00		1:05	144.5
	3	14:32:00		1:37	160.5
	4	15:09:00		2:14	530.1
	5	17:06:00		4:11	160.5
	6	19:03:00		6:08	27.4
24	0	10:08:00	10:10:00		0
	1	10:43:00		0:33	141.5
	2	11:09:00		0:59	350.2
	3	11:43:00		1:33	396.3
	4	12:09:00		1:59	495.9
	5	13:22:00		3:12	315.6
	6	14:13:00		4:03	191.9
	7	15:15:00		5:05	134.2
25	0	09:50:00	09:55:00		0
	1	10:56:00		1:01	193.8
	2	11:30:00		1:35	180.3
	3	11:57:00		2:02	197.9
	4	15:58:00		6:03	39
26	0	10:30:00	10:38:00		0
	1	11:06:00		0:28	499.7
	2	11:38:00		1:00	446.9
	3	12:04:00		1:26	354.3
	4	12:36:00		1:58	261.3
	5	14:10:00		3:32	95.6
	6	15:22:00		4:44	83.7
	7	16:13:00		5:35	122.9
	8	16:58:00		6:20	169.5
